# Supplementary material for: Exposure to Air Pollution and Changes in Resting Blood Pressure from Morning to Evening: The MobiliSense Study
Source: Int J Environ Res Public Health. 2025 May 31;22(6):872. doi: 10.3390/ijerph22060872 (PMC12193271; doi:10.3390/ijerph22060872)
Supplement: Supplementary file 1 [file ijerph-22-00872-s001.zip]

Archive with 1 entries (1 files):
- ijerph-3429415-supplementary.pdf
